# Supplementary material for: Effects of Loop Nucleobase Substitution on G-Quadruplex Thermal Stability in Aqueous Glycine Betaine, Proline, TMAO, and Urea Solutions
Source: Biomolecules. 2026 May 8;16(5):697. doi: 10.3390/biom16050697 (PMC13204723; doi:10.3390/biom16050697)
Supplement: Supplementary file 1 [file biomolecules-16-00697-s001.zip]

Archive with 1 entries (1 files):
- biomolecules-4267574-supplementary.pdf
